# Supplementary material for: Analysis of Morphokinetic Parameters of Feline Embryos Using a Time-Lapse System
Source: Animals (Basel). 2021 Mar 9;11(3):748. doi: 10.3390/ani11030748 (PMC8000546; doi:10.3390/ani11030748)
Supplement: Supplementary file 1 [file animals-11-00748-s001.zip]

Archive with 4 entries (4 files):
- Primo vision video/blastocyst cavitation.mp4
- Primo vision video/blastocyst hatching.mp4
- Primo vision video/DC-direct cleavage.mp4
- Primo vision video/first cleavages t2-t3-t4.mp4
